# Supplementary material for: Elucidating Events within the Black Box of Enzyme Catalysis in Energy Metabolism: Insights into the Molecular Mechanism of ATP Hydrolysis by F1-ATPase
Source: Biomolecules. 2023 Oct 30;13(11):1596. doi: 10.3390/biom13111596 (PMC10669602; doi:10.3390/biom13111596)
Supplement: Supplementary file 1 [file biomolecules-13-01596-s001.zip]

Archive with 1 entries (1 files):
- biomolecules-2619151-supplementary.pdf
